# Supplementary material for: A Validated HPLC-UV-ESI-IT-MS Method for the Quantification of Carnosol in Lepechinia mutica, a Medicinal Plant Endemic to Ecuador
Source: Molecules. 2023 Sep 19;28(18):6701. doi: 10.3390/molecules28186701 (PMC10536308; doi:10.3390/molecules28186701)
Supplement: Supplementary file 1 [file molecules-28-06701-s001.zip]

Archive with 1 entries (1 files):
- molecules-2603516-supplementary.pdf
